# Supplementary material for: Hand-Assisted Laparoscopic Rectal Resection—Experience of a Tertiary Oncology Center
Source: J Clin Med. 2025 Jun 10;14(12):4097. doi: 10.3390/jcm14124097 (PMC12194001; doi:10.3390/jcm14124097)
Supplement: Supplementary file 1 [file jcm-14-04097-s001.zip]

Archive with 1 entries (1 files):
- jcm-3643150-supplementary.pdf
